# Supplementary material for: Targeted In Vivo Mutagenesis in Yeast Using CRISPR/Cas9 and Hyperactive Cytidine and Adenine Deaminases
Source: ACS Synth Biol. 2023 Jul 24;12(8):2278–89. doi: 10.1021/acssynbio.2c00690 (PMC10443040; doi:10.1021/acssynbio.2c00690)
Supplement: Supplementary file 2 — sb2c00690_si_002.xlsx [file sb2c00690_si_002.xlsx]

## Sheet: Table S1 - gRNAs
gRNA	Sequence	Strand	On-target score	Off-target score
gRNA1	TCACAAACACACCACAGACG	+	61.8	50
gRNA2	ATAACGGAATCCAACTGGGC	-	62.4	50
gRNA3	AGATATTATACCTGGACCCC	-	59.3	50
gRNA ADE2	TCAATTGTGCAAATGCCTAG	+	72.5	50

## Sheet: Table S2 - Primers and oligos
Primer/oligo	Sequence	Use
dCas9_3a_fw	gcatcgtctcatcggtctcatatgCCAAAGAAGAAGAGAAAGGTAGG	Amplification of dCas9 for cloning as a 3a part without stop codon
dCas9_3a_rv	atgccgtctcaggtctcaagaaccTACCTTGCGCTTTTTCTTGGG
AID_4a_fw	gcatcgtctcatcggtctcaatccATGGACTCTTTGTTGATGAAC	Amplification of AID*Δ for cloning as a 4a part
AID_4a_rv	atgccgtctcaggtctcagccaTTAAGTTCTGAAAGCATCTCT
linker_fw	gcatcgtctcatcggtctcattctGGTGGAGGAGGTTCTGGAG	Amplification of 100 a.a. linker for cloning as a 3b part
linker_rv	atgccgtctcaggtctcaggatccCCTAGACTTATCGTCATCGTC
NGS_A_fw	TCGTCGGCAGCGTCAGATGTGTATAAGAGACAGTTCAAAAGAAGACGCCGACATAGAGG	Amplification of CAN1 fragment A for NGS
NGS_A_rv	GTCTCGTGGGCTCGGAGATGTGTATAAGAGACAAGAGAACGTATCCTCGCCATTTAC
NGS_B_fw	TCGTCGGCAGCGTCAGATGTGTATAAGAGACAGTGGGTCGCTTCCATCAAAGT	Amplification of CAN1 fragment B for NGS
NGS_B_rv	GTCTCGTGGGCTCGGAGATGTGTATAAGAGACAGAAGGCAGCGTTAATCAAAGAGG
NGS_C_fw	TCGTCGGCAGCGTCAGATGTGTATAAGAGACAGTCAAGGTTTCACGGCTTTTGC	Amplification of CAN1 fragment C for NGS
NGS_C_rv	GTCTCGTGGGCTCGGAGATGTGTATAAGAGACAGTCTTCCCATACAATTGCCTCAA
can1_wh_fw	GTCGTCAATCGAAAGTTTATTTC	Colony PCR amplification and Sanger sequencing of CAN1
can1_wh_rv	TCATTGATCCCTTAAACTTTCTTTT
can1_rv_2	ATGTGAAGGCAGCGTTAATCAAAG
can_500_fw	AATCACTTTTGCCCTGGAACTTAG	Amplification and sequencing of 500bp CAN1 fragment used in adenosine deaminase experiments
can_500_rv	TAATAGAGAGCCAATGTAGAAGGT

## Sheet: Table S3 - Plasmids
Plasmid name	Alternative name	Genotype	Markers (E.coli/S.cerevisiae)	Yeast origin of replication	Reference
pYTK001	-	part plasmid entry vector	Cam/-	-	Lee et al. 2015
pRS315e_pGal-dCas9-PmCDA1	-	GAL1p-dCas9-100aa linker-PmCDA1	Amp/LEU2	CEN/ARS	Nishida et al. 2016
L1-Csy4-RE	-	TEF1p-Csy4-CYC1t L1 RE	Kan/HIS3	CEN/ARS	Otto et al. 2021
pMCL9	-	2μ cloning vector for single and multiplexed gRNAs	Amp/URA3	2μ	Otto et al. 2021
pRS426	-	2μ plasmid used as an empty vector when no gRNA was introduced	Amp/URA3	2μ	Christianson et al. 1992
pRS413	-	centromeric plasmid used as an empty vector when no base editor was introduced	Amp/HIS3	CEN/ARS	Sikorski and Hieter 1989
pCS1	dCas9_3a	level 0 MoClo vector containing dCas9 as part 3a without stop codon	Cam/-	-	This study
pCS2	dCas9_4a	level 0 MoClo vector containing dCas9 as part 4a with stop codon	Cam/-	-	This study
pCS3	AID*Δ_4a	level 0 MoClo vector containing AID*Δ as part 4a with stop codon	Cam/-	-	This study
pCS4	TadA8e_3a	level 0 MoClo vector containing TadA8e as part 3a without stop codon	Cam/-	-	This study
pCS5	TadA8eV106W_3a	level 0 MoClo vector containing TadA8eV106W as part 3a without stop codon	Cam/-	-	This study
pCS6	100aa-linker_3b	level 0 MoClo vector containing a sequence encoding a 100 aa flexible linker as part 3b without stop codon	Cam/-	-	This study
pCS7	LS-dCas9-AID*Δ-R1	GAL1p-dCas9-100aa linker-AID*Δ-ADH1t LS R1	Kan/HIS3	CEN/ARS	This study
pCS8	LS-TadA8e-dCas9-R1	GAL1p-TadA8e-100aa linker-dCas9-ADH1t LS R1	Kan/HIS3	CEN/ARS	This study
pCS9	LS-TadA8eV106W-dCas9-R1	GAL1p-TadA8eV106W-100aa linker-dCas9-ADH1t LS R1	Kan/HIS3	CEN/ARS	This study
pCS10	dCas9-AID*Δ_Csy4	GAL1p-dCas9-100aa linker-AID*Δ-ADH1t; TEF1p-Csy4-CYC1t	Amp/HIS3	CEN/ARS	This study
pCS11	TadA8e-dCas9_Csy4	GAL1p-TadA8e-100aa linker-dCas9-ADH1t LS R1; TEF1p-Csy4-CYC1t	Amp/HIS3	CEN/ARS	This study
pCS12	TadA8eV016W-dCas9_Csy4	GAL1p-TadA8eV106W-100aa linker-dCas9-ADH1t; TEF1p-Csy4-CYC1t	Amp/HIS3	CEN/ARS	This study
pCS13	gRNA1	pMCL9; SNR52p-gRNA1-SUP4t-CYC1t	Amp/URA3	2μ	This study
pCS14	gRNA2	pMCL9; SNR52p-gRNA2-SUP4t-CYC1t	Amp/URA3	2μ	This study
pCS15	gRNA3	pMCL9; SNR52p-gRNA3-SUP4t-CYC1t	Amp/URA3	2μ	This study
pCS16	gRNA ADE2	pMCL9; SNR52p-gRNA_ADE2-SUP4t-CYC1t	Amp/URA3	2μ	This study
pCS17	gRNA1+2	pMCL9; SNR52p-gRNA1-28bp-gRNA2-SUP4t-CYC1t	Amp/URA3	2μ	This study
pCS18	gRNA1+2+3	pMCL9; SNR52p-gRNA1-28bp-gRNA2-28bp-gRNA3-SUP4t-CYC1t	Amp/URA3	2μ	This study

## Sheet: Table S4 - Strains
Stain name	Genotype	Description	Reference
CEN.PK113-11C	MATa ura3 his3	Parental strain	Euroscarf
CS01	CEN.PK113-11C pRS426 pRS413	Strain w/o gRNA and base editor	This study
CS02	CEN.PK113-11C pRS426 pCS10	dCas9-AID*Δ_Csy4 no gRNA	This study
CS03	CEN.PK113-11C pRS426 pCS11	TadA8e-dCas9_Csy4 no gRNA	This study
CS04	CEN.PK113-11C pRS426 pCS12	TadA8eV106W-dCas9_Csy4 no gRNA	This study
CS05	CEN.PK113-11C pCS16 pCS7	dCas9-AID*Δ gRNA ADE2	This study
CS06	CEN.PK113-11C pCS13 pCS7	dCas9-AID*Δ gRNA1	This study
CS07	CEN.PK113-11C pCS14 pCS7	dCas9-AID*Δ gRNA2	This study
CS08	CEN.PK113-11C pCS15 pCS7	dCas9-AID*Δ gRNA3	This study
CS09	CEN.PK113-11C pCS17 pCS10	dCas9-AID*Δ_Csy4 gRNA1+2	This study
CS10	CEN.PK113-11C pCS18 pCS10	dCas9-AID*Δ_Csy4 gRNA1+2+3	This study
CS11	CEN.PK113-11C pCS16 pCS8	TadA8e-dCas9 gRNA ADE2	This study
CS12	CEN.PK113-11C pCS13 pCS8	TadA8e-dCas9 gRNA1	This study
CS13	CEN.PK113-11C pCS14 pCS8	TadA8e-dCas9 gRNA2	This study
CS14	CEN.PK113-11C pCS15 pCS8	TadA8e-dCas9 gRNA3	This study
CS15	CEN.PK113-11C pCS17 pCS11	TadA8e-dCas9_Csy4 gRNA1+2	This study
CS16	CEN.PK113-11C pCS18 pCS11	TadA8e-dCas9_Csy4 gRNA1+2+3	This study
CS17	CEN.PK113-11C pCS16 pCS9	TadA8eV106W-dCas9 gRNA ADE2	This study
CS18	CEN.PK113-11C pCS13 pCS9	TadA8eV106W-dCas9 gRNA1	This study
CS19	CEN.PK113-11C pCS14 pCS9	TadA8eV106W-dCas9 gRNA2	This study
CS20	CEN.PK113-11C pCS15 pCS9	TadA8eV106W-dCas9 gRNA3	This study
CS21	CEN.PK113-11C pCS17 pCS12	TadA8eV106W-dCas9_Csy4 gRNA1+2	This study
CS22	CEN.PK113-11C pCS18 pCS12	TadA8eV106W-dCas9_Csy4 gRNA1+2+3	This study
